# Supplementary material for: Glycerol Monolaurate Complex Improved Antioxidant, Anti-Inflammation, and Gut Microbiota Composition of Offspring in a Sow–Piglet Model
Source: Vet Sci. 2025 Jan 7;12(1):24. doi: 10.3390/vetsci12010024 (PMC11769162; doi:10.3390/vetsci12010024)
Supplement: Supplementary file 1 [file vetsci-12-00024-s001.zip]

Archive with 1 entries (1 files):
- vetsci-3346688-supplementary.pdf
